# Supplementary material for: Impact of Intermittent Hypoxia Related to Obstructive Sleep Apnoea Syndrome on Low-Grade Inflammation in Hypertensive Patients: Potential Implications for Cardiovascular Risk
Source: Life (Basel). 2024 May 6;14(5):592. doi: 10.3390/life14050592 (PMC11122566; doi:10.3390/life14050592)
Supplement: Supplementary file 1 [file life-14-00592-s001.zip]

Archive with 1 entries (1 files):
- life-2975406-supplementary.pdf
